# Supplementary material for: Efficacy of Thiocolchicoside for Musculoskeletal Pain Management: A Systematic Review and Meta-Analysis of Randomized Controlled Trials
Source: J Clin Med. 2024 Oct 15;13(20):6133. doi: 10.3390/jcm13206133 (PMC11508309; doi:10.3390/jcm13206133)
Supplement: Supplementary file 1 [file jcm-13-06133-s001.zip]

Archive with 1 entries (1 files):
- jcm-3220131-supplementary.pdf
